# Supplementary material for: Association of high myopia with peripapillary retinal nerve fiber layer in patients with hypertension
Source: PLoS One. 2021 Aug 13;16(8):e0256131. doi: 10.1371/journal.pone.0256131 (PMC8362946; doi:10.1371/journal.pone.0256131)
Supplement: S1 Data — (XLSX) [file pone.0256131.s001.xlsx]

## Sheet: H0M0
1237162	1	69	2	0	119	75	123		17	0.5	23.53	0.8	0.09691	1	1.14	1.77	0.112	259	92	116	64	129	60	78	77	77	81	81	76	76	75
1236262	1	64	2	0	120	70	124		18	1	24.05	1	0	1	1.16	1.6	0.124	255	86	108	66	107	62	77	76	74	78	85	76	73	73
1226695	1	62	1	0	120	80	124		17	-0.25	24.22	1	0	1	1.19	1.38	0.024	297	83	86	55	117	73	79	78	83	80	81	73	75	83
1179017	1	66	2	0	106	71	110		17	0	24.74	1	0	1	1.04	2.92	0.751	260	97	132	60	120	76	75	75	73	76	78	75	74	76
1177961	2	63	1	0	107	67	111		17	1.75	22.63	1	0	1	1.31	2.12	0.175	230	95	116	68	126	71	93	89	96	93	95	92	90	95
1054949	2	68	2	0	116	70	120		13	2.5	22.47	1	0	1	1.23	1.99	0.114	236	85	110	62	113	55	83	81	85	83	81	81	83	86
1009432	2	73	1	0	110	71	114		18	0.5	23.17	1	0	1	1.27	1.71	0.112	224	88	111	68	114	60	85	80	85	89	90	82	80	84
965750	2	66	1	0	118	75	122		19	0	22.94	1	0	1	1.22	2.02	0.12	256	95	113	76	123	68	85	84	86	84	85	85	86	84
938745	2	66	2	0	121	76	125		14	1.25	22.65	1	0	1	1.03	1.57	0.072	242	90	118	69	112	60	84	80	87	82	81	82	85	89
827420	1	73	2	0	110	74	114		17	-0.5	24.36	1	0	1	1.47	1.96	0.113	245	91	118	58	118	71	86	84	82	84	87	83	89	89
795539	1	66	1	0	97	67	101		15	0.25	24.13	1	0	1	1.03	1.57	0.132	251	86	96	67	112	68	77	69	78	75	73	77	77	80
768401	1	74	1	0	114	76	118		13	1.25	22.56	1	0	2	1.24	2.41	0.273	241	90	105	68	125	59	77	74	79	77	74	74	78	82
584363	2	65	2	0	108	74	112		13	2.75	23.06	1	0	1	1.15	1.81	0.18	222	97	120	63	130	75	79	77	78	75	80	78	82	82
466118	2	65	1	0	109	66	113		13	0	22.52	1	0	1	0.99	1.54	0.196	242	89	112	58	119	68	85	81	84	81	85	83	88	88
452163	2	67	2	0	110	74	114		15	-0.5	22.38	1	0	2	1.01	2.24	0.462	200	80	90	65	102	63	81	76	83	80	80	77	80	84
339585	2	68	1	0	120	76	124		18	1.25	22.82	1	0	1	1.32	1.55	0.015	208	88	111	72	108	60	82	80	81	79	82	81	84	85
1194976	1	61	1	0	116	76	120		16	-1.25	24.23	1	0	1	1.08	0.067	0.067	260	89	101	64	119	73	85	84	85	83	86	84	84	85
1194976	1	61	2	0	118	72	122		15	-1.25	24.24	1	0	1	0.92	1.59	0.186	264	85	99	57	118	68	84	85	85	84	84	83	85	85
1021990	1	59	2	0	108	70	112		12	-0.25	23.91	1	0	1	0.96	1.7	0.236	234	95	125	56	131	67	88	85	86	88	90	86	88	90
981357	2	59	1	0	109	74	113		18	0	23.05	1	0	1	1.41	1.9	0.126	224	98	121	66	138	65	91	88	93	91	86	87	95	95
1296582	1	59	1	0	111	76	115		15	-2	25.64	1	0	1	1.03	1.13	0.005	275	86	81	71	122	72	87	82	88	90	89	86	79	89
1215352	1	59	1	0	119	75	123		12	0.5	23.81	1	0	1	1.31	1.8	0.128	267	114	131	75	157	91	94	93	96	94	94	92	93	96
1215352	1	59	2	0	107	67	111		12	1.25	23.66	1	0	1	1.28	2.21	0.234	274	103	127	71	143	69	92	84	91	83	94	95	94	95
532639	2	59	1	0	116	70	120		15	-0.5	24.55	1	0	1	1.39	2.09	0.187	248	98	115	65	138	74	83	83	84	81	82	83	83	82
516819	1	68	1	0	109	68	113		16	0	22.51	1	0	1	1.1	1.92	0.287	241	102	137	65	127	80	90	88	93	91	90	87	90	91
500774	2	60	1	0	130	80	134		14	-0.25	23.37	1	0	1	1.92	1.97	0.01	222	103	105	84	142	82	86	79	89	89	87	85	80	85
246726	2	58	1	0	116	78	120		14	-1.25	23.93	1	0	1	1.03	1.74	0.191	258	118	138	84	168	83	94	92	92	97	96	93	94	91
1320659	2	57	1	0	117	70	121		15	0	22.65	1	0	1	1.4	1.84	0.021	254	92	118	49	116	85	88	84	86	87	90	84	89	90
1121420	2	58	1	0	107	67	111		12	-0.25	24.44	1	0	1	1.3	1.94	0.064	267	102	121	75	144	70	86	83	89	83	85	84	85	92
1076942	1	57	2	0	111	71	115		17	-3	25.52	1	0	1	0.92	1.83	0.316	264	94	115	79	122	60	84	83	87	83	83	80	82	88
695874	1	57	2	0	120	75	124		16	-1.25	24.97	1	0	1	1.03	2.17	0.428	219	84	115	64	99	59	79	76	81	79	80	75	79	81
402359	2	55	1	0	109	69	113		18	-1	24.04	1	0	1	1.18	1.95	0.197	258	86	102	69	114	57	83	75	84	75	87	84	85	86
1426398	2	54	2	0	110	70	114		16	1.75	22.65	1	0	1	1.26	1.81	0.139	229	88	106	73	105	70	83	80	84	81	84	80	84	86
1247838	2	55	2	0	120	80	124		10	0	23.03	1	0	1	1.26	2.26	0.342	234	99	119	79	129	69	83	80	84	82	82	78	85	89
1121592	2	55	2	0	114	75	118		19	0	25.35	1	0	1	1.12	2.88	0.608	277	89	118	65	107	65	78	76	83	80	80	73	76	78
1163106	2	53	2	0	116	75	120		12	-2.5	25.93	1	0	1	1.13	1.17	0.004	331	92	119	70	110	69	41	24	37	35	31	46	51	47
1073038	2	54	2	0	110	71	114		14	-0.75	23.86	1	0	1	1.15	1.88	0.22	269	99	133	83	113	65	90	83	102	99	82	81	88	89
1061606	1	54	1	0	108	74	112		12	-0.5	23.8	1	0	1	1.27	1.77	0.13	267	99	110	75	133	77	91	90	92	91	90	92	92	91
167079	1	52	2	0	118	72	122		11	-2.5	25.4	1	0	1	1.35	1.35	0.01	227	92	133	57	116	64	76	75	74	79	76	72	74	80
1175155	1	52	1	0	110	74	114		17	-1.25	22.59	1	0	1	1.07	2.52	0.561	250	96	128	63	119	72	75	73	77	76	78	72	73	77
1110791	2	52	2	0	114	78	118		16	-1.5	24.88	1	0	1	1.12	1.96	0.241	250	99	115	63	132	85	91	82	99	92	83	85	91	95
280064	2	51	2	0	109	75	113		14	-0.75	25.55	1	0	1	1.16	1.58	0.104	266	91	103	65	124	71	87	77	92	94	95	80	78	80
263926	1	51	2	0	107	68	111		15	-0.5	23.44	1	0	2	1.05	2.43	0.484	275	90	98	72	131	57	86	84	90	91	82	81	86	88
1389935	2	51	1	0	117	70	121		20	-3	24.63	0.8	0.09691	1	1.05	1.53	0.143	213	76	96	54	95	58	82	79	82	78	82	80	84	85
1200019	2	65	2	0	121	76	125		17	0.5	22.67	1	0	1	0.86	2.08	0.297	211	83	107	54	105	67	46	25	41	33	31	61	63	47
1152916	2	65	1	0	108	70	112		19	0	24	1	0	1	1.22	2.22	0.375	293	99	125	60	130	79	94	93	92	91	96	91	98	97
524520	2	64	2	0	117	72	121		17	0	23.71	1	0	1	1.55	1.87	0.069	243	116	141	68	154	83	88	86	89	87	85	85	89	91
1250220	2	64	2	0	118	72	122		17	-2	24.47	1	0	1	1.43	2.09	0.147	262	105	145	55	135	85	94	92	96	96	92	88	93	99
584566	1	62	2	0	120	74	124		16	0	23.74	1	0	1	1.4	2.49	0.278	244	107	149	71	144	65	90	86	89	89	94	89	88	89
1159462	1	62	1	0	111	74	115		16	-2.75	25.42	1	0	1	1.19	1.89	0.283	267	94	111	63	129	72	87	87	88	86	85	83	89	89
	1	56	2	6	.	1	131	81	127	80	15	-2.5	25.68	1	0	2	0.87	1.89	0.411	296	86	94	70	114	65	72	66	73	71	75	72	67	73
	2	65	1	16	.	1	128	78	124	77	18	0.75	22.82	0.8	0.09691	1	1.17	1.78	0.141	239	83	109	58	106	57	75	56	64	74	77	62	55	57
	1	49	1	8	.	1	130	80	126	79	16	-0.25	23	1	0	1	1.2	1.66	0.145	282	101	130	68	138	71	91	87	91	92	90	86	93	96
	2	56	1	10	.	1	127	75	123	74	16	2	21.99	1	0	1	1.13	2.33	0.32	221	102	129	64	129	87	87	81	87	83	85	90	89	90
	2	55	1	10	.	1	135	75	131	74	13	0.5	22.97	1	0	1	1.27	2.14	0.285	222	83	135	65	131	59	82	78	85	79	78	81	84	87
	2	63	2	32	.	2	128	75	124	74	14	-0.5	23.77	1	0	1	1.04	1.82	0.226	226	91	108	59	123	73	78	79	78	78	79	77	77	78
	1	64	1	10	.	2	128	79	124	78	14	1.5	24.52	1	0	1	1.36	1.47	0.006	252	77	83	77	91	56	76	65	67	65	66	63	67	70
	2	69	2	29	.	2	128	75	124	74	16	0	23.71	1	0	1	1.29	1.86	0.063	257	95	130	63	123	63	81	72	83	82	81	76	80	83
	1	54	2	19	.	2	131	80	127	79	12	-0.25	23.99	1	0	1	1.33	2.17	0.165	251	100	136	70	119	75	88	80	92	87	80	87	89	93
	2	51	2	10	.	2	126	75	122	74	15	0	24.04	1	0	1	1.35	1.65	0.058	245	99	115	82	139	61	88	82	88	82	87	88	90	93
	2	68	1	15	ARB	1	134	77	130	76	13	-0.5	24.5	1	0	1	1.5	1.73	0.03	247	84	113	74	129	80	84	82	82	83	83	81	87	88
	1	55	1	8	ARB, CCB, BB	4	130	80	126	79	14	0	24.07	1	0	1	1.22	2.05	0.265	274	98	129	62	138	63	84	70	75	73	89	88	91	86
	2	57	2	21	.	3	128	98	124	97	17	-0.75	24.96	1	0	1	1.13	1.92	0.164	225	96	137	65	121	63	80	76	82	78	78	76	80	85
	2	71	1	23	.	3	128	75	124	74	12	-2.25	22.63	1	0	1	1.26	1.86	0.155	271	91	110	75	114	65	82	80	81	81	80	79	81	87
	2	56	1	15		3	127	76	123	75	18	-1.5	24.58	1	0	2	1.11	1.11	0	284	84	100	73	116	69	76	68	75	80	89	69	68	72
	1	75	1	31	.	3	122	70	118	69	16	-0.25	24.01	1	0	2	0.99	1.9	0.343	241	81	116	70	132	66	76	68	75	77	75	77	77	75
	1	63	1	11	ARB, CCB, BB	4	110	70	106	69	15	0	23.23	1	0	2	1.12	1.63	0.155	267	94	113	58	131	76	84	82	86	82	86	84	84	83
	1	63	2	21	ARB, CCB, BB	4	130	80	126	79	14	0.5	23.78	1	0	1	1.35	2.09	0.182	257	92	122	69	113	65	79	71	83	80	74	77	79	81
	1	66	1	17	.	4	122	73	118	72	14	0.5	23.85	1	0	1	1.27	2.23	0.193	264	78	69	71	111	60	66	33	43	51	75	77	78	72
	1	68	1	30	.	4	126	74	122	73	16	0	24.12	1	0	2	1.64	2.12	0.105	267	90	111	63	125	91	94	94	94	95	93	90	95	94
	2	70	2	18	.	4	110	70	106	69	13	1.5	21.9	1	0	1	1.22	1.96	0.157	244	95	123	73	113	71	84	81	83	81	82	85	87	87
	1	65	1	7	.	4	110	60	106	59	16	1	24.24	1.5	-0.176091	1	1.51	1.54	0	255	96	114	64	134	73	83	83	83	84	84	80	82	85
	1	63	1	23	.	4	118	66	114	65	19	-1	24.52	1	0	1	1.15	1.7	0.124	247	80	95	64	98	62	75	76	74	75	73	75	78	77
	2	71	2	14	.	4	124	72	120	71	16	-1	24.63	0.8	0.09691	2	0.91	1.14	0.045	244	82	80	62	119	67	75	67	76	87	85	70	65	67
	1	68	1	21	.	4	130	76	126	75	15	0.5	23.43	1	0	2	1.45	1.49	0	289	97	119	74	130	67	70	35	47	75	82	75	67	73
	1	67	2	10	.	3	126	80	122	79	19	-0.75	23.47	1	0	1	1.16	1.78	0.163	270	84	107	75	134	80	86	83	86	86	91	82	85	88
	2	61	2	14	.	3	128	78	124	77	13	0.75	22.69	1	0	1	1.17	1.89	0.19	255	84	108	78	98	51	72	69	72	73	75	67	72	74
	1	63	1	27	.	2	133	71	129	70	19	0	22.61	1	0	1	1.2	2.06	0.157	266	90	120	72	112	56	74	48	79	77	55	66	82	87
	1	64	1	15	CCB	2	126	60	122	59	14	0.5	23.75	1	0	1	1.35	1.62	0.063	270	96	119	66	124	74	94	91	95	98	96	89	92	95
	1	60	2	5	.	1	131	61	127	60	17	-1.5	23.91	1	0	1	1.19	1.9	0.191	250	87	119	61	105	63	78	77	76	77	80	78	79	80
	2	69	1	9	ARB	1	112	77	108	76	16	1.25	22.91	1	0	1	1.56	2.02	0.036	206	82	109	64	91	65	76	69	78	77	72	71	78	81
	1	69	1	12	.	2	137	85	133	84	16	1.25	24	1	0	1	0.76	1.66	0.374	260	82	98	59	96	73	70	64	63	68	71	70	75	75
	2	60	2	17	ARB	1	116	75	112	74	17	3	22.24	1	0	1	1.38	2.88	0.442	243	90	105	74	112	70	77	62	81	69	75	75	80	84
	1	64	2	25	CCB	2	112	79	108	78	17	0.75	25.81	1	0	1	1.12	1.71	0.124	260	82	109	56	97	67	72	69	73	75	75	68	68	72
	1	72	2	20	.	4	130	67	126	66	16	-0.5	24.36	1	0	1	1.47	1.96	0.113	245	91	118	58	118	71	83	81	79	81	84	80	86	86
	2	59	2	11	.	3	135	74	131	73	18	-2.5	24	1	0	1	0.97	1.55	0.162	220	73	91	46	95	59	78	78	80	78	77	74	77	79
	1	56	2	10	.	3	133	77	129	76	16	0.5	23.22	1	0	1	1.19	1.58	0.058	213	85	109	68	104	60	77	75	76	78	81	77	73	77
	2	65	2	24	.	3	128	76	124	75	12	0.5	24.1	1	0	1	0.91	1.55	0.182	239	82	110	56	106	56	81	77	84	81	82	79	78	83
	1	63	2	9	.	3	130	76	126	75	18	-0.75	24.17	1	0	1	1.08	1.93	0.231	267	90	108	74	119	61	80	76	83	78	78	76	79	83
	1	63	2	8	.	3	127	74	123	73	17	1.25	24.7	1	0	1	1.45	2.54	0.219	265	85	121	57	58	104	78	75	83	74	77	73	81	83
	2	63	1	15	.	3	120	80	116	79	18	0.75	24	1	0	1	1.34	1.84	0.106	298	83	100	62	107	65	58	23	32	56	48	32	53	68
	2	72	1	20	ARB, CCB, BB	4	130	80	126	79	12	-0.25	22.35	0.8	0.09691	2	1.09	1.59	0.149	268	94	114	67	135	61	75	66	77	75	72	68	77	79
	2	69	2	5	.	3	127	76	123	75	15	1.5	23.53	1	0	1	1.12	2.02	0.325	223	90	121	51	120	67	79	76	83	78	76	74	80	83
	1	68	1	109	74	113	14	-5.125	26	1.5	-0.176091	1	1.38	1.67	0.074	252	79	104	57	83	71	83	75	81	78	92	74	83	88
	2	57	1	118	72	122	18	-14.625	29.14	1	0	1	1.47	2.43	0.087	265	89	96	67	94	78	79	43	82	92	96	56	53	97
	2	57	2	116	76	120	20	-18.625	30.61	1	0	1	1.62	2.33	0.037	286	93	90	74	92	97	81	47	73	93	91	73	74	82
	2	58	1	120	76	124	16	-0.625	26.9	1.2	-0.0791812	2	1.27	1.55	0.025	269	77	93	57	88	68	76	75	78	72	72	73	79	82
	2	58	2	110	74	114	16	-0.5	27.08	1	0	2	1.22	1.5	0.035	240	78	107	60	84	63	76	73	79	76	75	70	76	82
	1	56	1	108	70	112	18	-9.75	29.22	1	0	1	1.54	3.28	0.276	254	77	86	67	77	80	70	70	69	68	70	66	71	73
	1	56	2	119	75	123	15	-10	29.54	1	0	1	1.34	3.3	0.462	254	77	83	73	74	80	66	65	66	69	69	62	62	69
	2	58	1	107	67	111	17	-0.75	29.39	1	0	2	1.55	1.56	0.001	208	79	77	71	78	91	90	41	87	91	97	80	99	99
	2	58	2	114	76	118	18	-0.675	28.79	1	0	2	1.66	1.66	0.1	299	85	94	62	99	84	83	39	74	90	89	69	55	89
	2	67	2	109	66	113	14	-10.875	27.17	1	0	1	1.26	1.94	0.138	250	92	123	65	100	81	71	70	69	73	70	70	71	75
	2	57	1	116	70	120	18	-25	32.72	0.7	0.154902	1	1.6	1.74	0.013	266	76	95	77	72	59	70	26	50	62	60	65	77	64
	2	57	2	120	80	124	18	-24.5	33.55	0.7	0.154902	1	1.78	2.47	0.027	259	95	71	81	126	80	84	25	58	79	54	68	123	99
	2	57	2	116	78	120	18	-7.75	26	1	0	1	1.04	1.21	0.044	245	86	116	52	95	83	78	77	81	78	78	74	76	81
	1	66	2	109	68	113	20	-5.125	27.43	1	0	1	1.18	1.63	0.102	288	97	115	77	114	82	80	77	80	78	80	75	79	86
	1	59	1	111	76	115	13	-0.875	30.3	1	0	2	1.14	1.29	0.008	284	72	78	63	66	80	94	70	87	106	111	80	77	105
	1	59	2	109	74	113	16	-1.525	28.75	1	0	2	1.31	1.87	0.113	275	86	136	54	100	53	74	73	74	75	75	70	75	78
	2	57	2	108	70	112	18	-12.5	28.97	1	0	1	1.03	1.86	0.185	262	96	95	70	118	93	64	36	52	78	75	70	66	82
	2	60	2	120	76	124	19	-5.25	28.38	1	0	1	0.85	2	0.372	272	100	121	80	104	95	82	41	104	104	64	49	83	86
	1	58	2	110	74	114	16	-1	27.56	1	0	2	0.82	1.57	0.253	261	77	107	63	60	79	76	74	78	76	70	74	81	79
	2	72	2	108	74	112	17	-2.375	28.39	1	0	2	1.01	2.73	0.309	255	73	84	69	66	77	86	69	86	83	70	73	85	96
	2	68	1	111	78	115	15	-2	28.4	1	0	2	0.92	1.85	0.268	254	101	105	87	113	99	56	27	61	79	51	34	44	65
	1	68	2	120	78	124	18	-2.125	33.22	0.9	0.0457575	2	0.4	2.72	1.185	293	83	101	79	136	70	69	33	92	66	56	72	44	76
	2	49	1	110	74	114	14	-2.75	26.26	1	0	1	1.05	2.96	0.699	255	81	102	82	74	66	74	70	79	78	70	68	72	80
	2	49	1	116	70	120	15	-2	26	1	0	1	0.97	1.82	0.225	250	89	112	62	111	69	74	63	77	79	77	63	70	76
	2	67	1	109	68	113	17	-11.75	28.48	0.7	0.154902	1	1.9	1.92	0	273	79	91	69	102	55	60	32	74	51	63	46	56	70
	2	67	2	120	80	124	19	-4.25	27.19	1	0	1	0.81	1.67	0.272	254	87	94	67	88	80	58	36	45	89	75	47	45	67
	2	63	1	116	78	120	14	-9.875	26.83	0.7	0.154902	1	0.72	1	0.074	223	88	80	71	104	96	74	71	76	76	79	73	69	74
	2	62	1	120	80	124	13	-5.875	26.1	1	0	1	1.36	1.54	0.011	241	86	102	74	105	64	76	75	77	78	76	71	76	81
	2	64	1	109	68	113	15	0.175	26.79	1	0	1	0.98	1.3	0.103	265	90	103	64	107	84	72	72	69	73	74	68	75	73
	2	64	2	116	70	120	14	0.175	27.81	1	0	1	0.88	1.33	0.146	264	97	91	65	116	94	70	68	70	68	71	63	73	77
	1	60	1	111	76	115	15	-0.875	26.72	1	0	2	1.25	2.29	0.228	260	93	111	76	108	78	78	76	80	84	79	73	75	75
	1	52	2	109	74	113	12	-21.125	30.71	0.7	0.154902	1	1.31	1.63	0.041	223	95	96	62	122	81	67	51	59	86	68	66	65	59
	2	51	1	108	70	112	18	-2.625	31.08	1	0	1	2.02	3.18	0.073	285	84	87	55	127	47	50	27	38	30	61	54	61	56
	1	51	1	116	76	120	13	-8.875	29.56	1	0	1	0.95	2.69	0.27	242	74	78	63	80	74	90	41	87	91	97	80	99	100
	1	60	1	120	76	124	17	0	26.14	1.2	-0.0791812	2	1.05	1.82	0.342	281	99	113	66	131	84	78	78	79	79	78	73	78	82
	2	61	1	102	70	106	13	26	26	1	0	1	0.89	1.68	0.331	233	82	103	49	108	68	82	79	84	81	80	79	81	84
	1	61	1	108	74	112	19	-4.625	26.26	1	0	1	1.36	1.45	0.016	270	92	123	56	118	71	77	77	77	77	79	76	76	76
	1	54	2	110	74	114	16	-1.125	26.65	1	0	1	1.33	1.58	0.01	292	90	113	69	111	69	78	72	84	82	72	73	77	82
	2	70	2	118	75	122	20	-8.625	26	1	0	1	1.02	3.18	0.498	268	93	124	74	88	87	78	64	82	72	80	77	67	91
	1	69	1	110	71	114	13	-8.75	26.98	1	0	1	1.2	2.94	0.607	269	92	106	77	113	70	75	73	75	74	70	72	78	80
	2	63	1	107	67	111	20	-9.875	28.38	1	0	1	1.14	1.33	0.03	288	84	84	62	109	82	73	68	76	77	75	65	63	82
	46	2	1	15	.	1	131	77	127	76	8	-1.625	26.13	1	0	3	0.98	1.37	0.153	270	80	109	55	79	79	80	65	88	82	63	73	83	90
	49	1	2	10	ARB, CCB	4	114	79	110	78	17	-4.5	27.69	1	0	1	1.02	1.02	0	264	88	77	60	117	77	95	59	88	95	87	73	96	89
	51	1	1	10	.	1	114	73	110	72	15	-2.75	26.3	1	0	2	1.39	2.03	0.08	251	91	110	80	75	69	75	70	80	81	76	68	69	77
	76	2	2	8	.	1	128	74	124	73	20	-2.25	27.46	0.9	0.0457575	2	0.88	0.96	0.02	279	89	81	67	92	74	84	49	91	91	73	57	109	85
	75	2	1	8	Thiazide	3	120	70	116	69	15	-0.875	26.49	1	0	2	1.08	1.21	0.019	244	83	99	74	90	70	75	71	75	86	78	68	71	73
	75	2	2	20	CCB	2	107	67	103	66	16	-5	26.14	1	0	1	0.8	1.37	0.178	252	87	86	81	102	79	81	31	83	89	90	35	101	49
	72	2	1	23	.	2	127	74	123	73	17	-3.5	29.07	1	0	2	1.58	1.58	0	185	68	61	51	96	65	56	43	69	54	50	55	76	73
	70	2	2	17	CCB	2	127	67	123	66	14	-6.5	27.67	1	0	1	1.18	1.99	0.207	263	96	101	74	105	85	85	52	80	88	76	82	56	100
	63	1	2	10	ARB	1	130	70	126	69	18	-6.125	26.85	1	0	1	0.99	1.94	0.204	268	83	105	86	98	62	74	69	74	74	81	69	73	75
	64	2	1	16	.	2	135	77	131	76	15	-7.675	27.42	1	0	1	1.2	1.53	0.081	244	96	115	77	122	91	79	79	80	81	81	77	78	78
	51	2	2	10	.	2	128	75	124	74	20	-6.125	26.26	0.8	0.09691	1	0.91	1.09	0.049	256	85	89	61	116	73	76	72	80	78	77	72	71	79
	49	1	1	10	BB, CCB	2	130	79	126	78	20	-8.125	27.45	1	0	1	1.06	1.32	0.086	285	93	123	68	107	73	78	78	80	79	76	74	76	82
	52	2	1	10	.	2	134	84	130	83	19	-9.625	26.74	1	0	1	1.05	1.8	0.196	233	86	101	54	120	67	72	68	70	67	75	73	72	72
	52	2	2	10	.	3	134	84	130	83	20	-9	26.42	1	0	1	1.04	1.93	0.173	224	85	104	58	114	64	72	71	74	71	70	71	74	75
	53	1	2	8	.	3	120	74	116	73	13	-7.5	27.8	1	0	1	1.32	1.77	0.096	250	96	122	63	113	85	82	61	84	80	82	79	79	86
	58	2	1	8	.	4	130	74	126	73	15	-1.675	28.28	1	0	1	1.27	1.61	0.047	277	88	100	74	83	97	59	49	63	72	70	46	46	67
	56	1	2	20	ARB	1	135	83	131	82	18	-4.75	27.94	1	0	1	1.05	1.64	0.201	291	74	108	51	96	60	86	65	87	87	88	82	83	87
	60	2	2	25	.	1	132	67	128	66	16	-24.5	33.26	0.7	0.154902	1	0.9	1.26	0.031	256	68	78	65	62	95	56	23	69	54	30	55	76	73
	61	1	2	10	ARB, CCB	4	130	70	126	69	17	-1.125	27.76	1	0	2	0.91	1.67	0.205	275	81	99	58	103	63	72	69	74	72	74	68	70	74
	89	2	1	13	.	4	128	76	124	75	16	-2.375	26.37	1	0	1	1.32	2.13	0.107	256	78	71	76	79	87	69	28	60	49	74	61	65	86
	87	2	2	8	ARB, CCB	4	130	76	126	75	19	-9.25	30.7	1	0	1	2.08	3.2	0.025	261	66	97	87	58	64	59	39	73	72	70	46	46	67
	81	2	1	10	.	4	132	75	128	74	18	0.5	27.16	1	0	1	1.14	1.55	0.083	269	75	70	79	103	77	62	32	59	66	69	62	50	65
	70	2	2	30	.	4	126	76	122	75	14	-7	27.63	1	0	1	1.31	1.65	0.028	199	94	110	78	117	72	80	51	79	70	70	85	56	71
	59	1	2	9	.	4	130	70	126	69	11	-2.75	26.98	0.9	0.0457575	1	0.95	1.05	0.02	266	87	93	79	91	87	76	75	74	81	76	71	75	77
	54	1	2	10	.	3	128	72	124	71	14	-8.125	27.89	0.9	0.0457575	1	1.13	1.41	0.063	246	74	107	51	96	43	74	70	72	77	79	72	72	74
	72	2	1	14	.	3	133	78	129	77	17	-3.5	29.07		0	2	1.58	1.58	0	250	68	61	51	96	65	56	23	69	54	50	55	76	73
	60	2	2	10	.	3	128	80	124	79	16	-24.5	33.26		0.15	1	0.9	1.26	0.03	250	68	48	65	62	95	56	23	69	54	50	55	76	73
